# Supplementary material for: Development of Cyclodextrin-Based Mono and Dual Encapsulated Powders by Spray Drying for Successful Preservation of Everlasting Flower Extract
Source: Pharmaceutics. 2024 Jun 27;16(7):861. doi: 10.3390/pharmaceutics16070861 (PMC11279902; doi:10.3390/pharmaceutics16070861)
Supplement: Supplementary file 1 [file pharmaceutics-16-00861-s001.zip]

Archive with 1 entries (1 files):
- pharmaceutics-3054638-supplementary.pdf
